# Supplementary material for: Climate Change Forces New Ecological States in Tropical Andean Lakes
Source: PLoS One. 2015 Feb 3;10(2):e0115338. doi: 10.1371/journal.pone.0115338 (PMC4315470; doi:10.1371/journal.pone.0115338)
Supplement: S1 File — Selected limnological data from the study lakes based on water samples collected from near the center of each site during July 2011. (XLSX) [file pone.0115338.s004.xlsx]

## Sheet: Sheet1
Table A. Selected limnological data from the study lakes.
Lake	Zmax	pH	Conductivity	Surface temp.	Chl a	DOC	SiO2	TN	Unfiltered TP
	(m)		(µS·cm-1)	(°C)	(µg·L-1)	(mg·L-1)	(mg·L-1)	(mg·L-1)	(µg·L-1)
Toreadora	31	7.5	53	8.7	0.5	3	7.12	0.227	2.6
Chorreras	18	7.9	not measured	9	1	2.3	7.01	0.157	3.1
Llaviacu	17	7.7	63	10.5	0.5	2.6	5.31	0.196	5
