# Supplementary material for: Climate Change Forces New Ecological States in Tropical Andean Lakes
Source: PLoS One. 2015 Feb 3;10(2):e0115338. doi: 10.1371/journal.pone.0115338 (PMC4315470; doi:10.1371/journal.pone.0115338)
Supplement: S3 File — Fossil diatom data as percentages for Chorerras (Table E), Llaviacu (Table F), and Toreadora (Table G). (XLSX) [file pone.0115338.s006.xlsx]

## Sheet: Chorerras
Table E. Fossil diatom data as percentages for Chorreras.
	0.125	0.625	1.125	1.625	2.125	2.625	3.125	3.625	4.125	4.625	5.25	6.25	7.25	8.25	9.25	10.25	12.25	14.25	16.25	18.25	20.25	25.25	30.25	35.25	40.25	45.25	49.75	54.5
Achnanthes daoensis	0	0	0	0	0	0	0	0	0	0	0	0	0.867052	0	0	0.212766	1.57729	0	0	0.763359	0.23753	0	0.549451	0	0.309598	0.591716	0.255102	0.508906
Achnanthes exigua	0	0	0	0	0	0	0	0	0	0	0	0	0	0	0	0	0	0	0.2457	0	0	0	0	0	0	0	0	0
Achnanthes flexella	0.265957	0.288184	0.522193	0	0.898204	0.573066	1.46628	0.479616	0.813008	0.289017	1.08696	0.560224	0	1.14286	0.554017	0	0.315457	0	0	0	0.712589	1.01266	1.64835	0.621118	0	0	0.510204	0.763359
Achnanthes helvetica	0	0	0	0	1.79641	1.14613	1.46628	2.8777	1.89702	2.02312	0.543478	0	0	0	0.554017	0	0	0	0	0.254453	0	0.506329	0.274725	0	0	0	0	0
Achnanthes lacus-vulcani	0	0	0	0	0	0	0	0	0	0	0	0	0	0	0	0	0	0	0	0	0.950119	0	0	0	0	0	0	0
Achnanthes laevis	1.06383	0	0	0	0	0	0	0	0	0.578035	0	0	0	0	0	0	0	0.58651	0	0	0	0.253165	0	0	0	0	0	0
Achnanthes lanceolata	0	0	0	0	0	0	0	0	0.813008	0	0.271739	0	0	0	0	0	0.630915	0	0.737101	0.254453	0	0.253165	0	0	0	0	0.510204	0
Achnanthes petersenii	0.265957	0	0	0	0	0	0	0	0	0	0	0	0	0	0	0	0	0	0	0	0	0	0	0	0	0.295858	0.510204	0
Achnanthes saccula	0	0.576369	0	0	0	0	0	1.19904	1.62602	0.578035	0.543478	0	0	0	0	0.212766	0	0	0	0	0	0.506329	0	0	0	0	0	0
Achnanthes scotica	0	0	0	0	0	0	0	0	0	0	0	0	0	0.571429	0	0	0	0	0	0	0	0	0	0	0	0	0	0
Achnanthes subatomoides	0	0	0	0	0	0	0	0	0	0	0.271739	0	0	0	0	0	0	0	0	0	0	0	0	0	0	0	0	0
Achnanthes sp (cf. A. curtissima)	2.65957	4.03458	0.261097	0.332226	0.898204	0.573066	0.879765	0.479616	0	0	0.271739	0.280112	0	0	0	0.638298	0	0	0	0.254453	3.56295	0	1.37363	1.24224	0	0	0	0
Achnanthes ventralis	0	1.15274	0	0	0.299401	0.573066	0.58651	0.239808	1.35501	0	0	1.68067	4.04624	3.42857	7.20222	8.08511	7.57098	7.33138	8.84521	9.66921	3.32542	0.759494	0	0.310559	0.619195	0	0	0.508906
Achnanthes spp	0	0	0.522193	0.664452	0	0	0	0	0	0	0	0	0.578035	0.285714	0.554017	0.851064	0.315457	0.879765	1.7199	2.03562	0.712589	3.5443	0	0.621118	0.309598	0	0.255102	0
Achnanthidium minutissimum	19.4149	16.7147	26.893	26.5781	29.9401	21.49	25.8065	21.8225	23.0352	23.6994	14.9457	17.0868	21.9653	24.2857	19.6676	18.7234	12.9338	13.4897	11.5479	10.1781	15.4394	12.6582	13.7363	13.9752	4.64396	1.77515	4.33673	7.37913
Amphora dusenii	0	0	0	0	0	0	0	0.479616	0	0	0	0	0	0	0	0	0	0	0	0	0	0	0	0	0	0	0	0
Amphora inariensis	0	0	0.261097	0.332226	0	0	0	0	0	0	0	0	0	0	0	0	0	0	0	0	0	0	0	0	0	0	0.255102	0
Amphora libyca	0	0	0	0	1.1976	1.14613	0	0.959233	0	0.289017	0.543478	0	0.289017	0	0	0.638298	0	0.879765	0.2457	0.508906	0.23753	0.253165	0.274725	0.931677	0	0	0	0
Aulacoseira alpigena	2.65957	8.64553	6.78851	10.9635	11.0778	11.7479	14.6628	13.1894	10.0271	17.9191	34.5109	28.8515	23.1214	17.7143	26.0388	30.2128	34.3849	42.8152	35.8722	28.2443	28.5036	21.7722	38.4615	40.0621	61.9195	63.6095	52.0408	53.944
Aulacoseira distans	0	0	0	0	0	0	0	0	0	0	0	0	0	0	0	0	0	0	0	0	0	0	0	0	14.8607	13.3136	13.5204	10.4326
Aulacoseira subarctica	0	0	0	0	0	0	0	0	0	0	0	0	0	0	0	0	0	0	0	0	0	0	0.274725	0	0.928793	1.47929	0	0
Brachysira brebissonii	0	0	0.261097	0	0.898204	1.14613	0	0.479616	0	1.15607	0	0	0	0.285714	0	0	0.315457	0	0	0	0	0.506329	0	0.310559	0	0.295858	0	0.254453
Brachysira microcephala	2.39362	2.59366	1.56658	3.32226	3.29341	4.01146	3.22581	2.8777	2.16802	2.60116	2.17391	1.40056	0.578035	1.71429	2.49307	2.76596	2.52366	1.17302	2.2113	1.01781	1.42518	2.02532	2.1978	4.03727	0	0.887574	0.765306	1.52672
Brachysira vitrea	0	0	0	0	0	0	0	0	0.271003	0	0	0	0	0.571429	0	0	0	0	0	0	0	0	0	0	0	0	0	0
Brachysira spp.	0	0	0	0	0	0	0	0	0	0	0	0	0.289017	0	0	0	0	0	0	0	0	0	0	0	0	0	0	0
Caloneis spp	0	0	0	0	0	0.286533	0.58651	0	0.813008	0	0	0	0	0	0	0	0	0	0	0	0.475059	0	0.549451	0	0	0	0	0
Cavinula pseudoscutiformis	0.265957	0.288184	0.522193	0.332226	1.79641	1.43266	2.93255	1.19904	1.08401	1.7341	1.08696	0.840336	1.15607	0.857143	0.277008	0.851064	1.26183	0	0.982801	1.27226	1.66271	1.26582	1.92308	2.17391	0	0.887574	0.255102	1.52672
Cocconeis neotheumensis	0	0.864553	0.78329	1.99336	0.898204	2.86533	0.879765	0.959233	1.08401	1.15607	1.08696	1.12045	0.289017	1.14286	1.10803	0.212766	0	0	1.4742	1.52672	2.13777	1.51899	0.549451	1.5528	1.23839	0.591716	1.02041	0.508906
Cocconeis placentula	0	0	0	0.332226	1.49701	2.86533	2.05279	3.59712	2.71003	1.15607	3.26087	2.2409	1.44509	1.71429	3.04709	1.2766	0.946372	3.51906	2.9484	1.27226	1.18765	1.26582	2.1978	0.621118	0	0.887574	1.27551	0.508906
Cocconeis spp	0	0.288184	0.522193	0	1.1976	0.286533	0	0	0	0	0	0	0	0	0	0	0	0	0	0	0	0	0	0	0	0	0	0
Craticula spp.	0	0	0	0	0	0	0	0	0	0	0	0	0	0	0	0	0	0	0.2457	0	0	0	0	0	0	0	0	0
Cymbella affinis	0	0.576369	0	0	0	0	0	0	0	0	0	0	0	0	0	0	0	0	0	0	0	0	0	0	0	0	0	0
Cymbella Chorerros sp. 1	0	0	0	0	0	0.286533	0	0	0	0	0	0	0	0	0	0.425532	0	0	0	0	0	0	0	0	0	0	0	0
Cymbella descripta	0	0	0	0.664452	0	0	0	0	0	0	0	0	0	0	0	0	0	0	0	0	0	0	0	0	0	0	0	0
Cymbella gauemannii	0	0	0	0	0	0	0	0	0	0	0	0	0	0	0	0.425532	0	0	0	0	0	0	0	0	0	0	0	0
Cymbella naviculiformis	0	0	0.522193	0	0.299401	0	0	0	0.271003	0	0	0.560224	0	0	0	0	0	0	0	0.763359	0	0.253165	0	0	0	0	0	0
Cymbella neocistula	0.265957	0	0	0	0	0	0	0	0	0	0	0	0	0	0	0	0	0	0	0	0	0	0	0	0	0	0	0
Cymbella sinuata	0	0	0	0	0	0	0	0	0	0	0	0	0	0	0	0	0	0.293255	0	0	0	0	0	0	0	0	0.255102	0
Cymbella sensu lato spp	0	0	1.56658	0.664452	0	0.573066	0	0	0	0	1.08696	0.560224	0.578035	0.571429	1.66205	0.212766	1.57729	0	0	0	0	0	0	1.5528	0	0.887574	0	0
Denticula kuetzingii	0	0	0	0	0	0	0	0.239808	0.542005	0.578035	0	0.560224	0.289017	0	0.277008	0.851064	0	0	0.4914	1.01781	0	0	0.549451	0	0.928793	0	0	0.254453
Diatoma mesodon	0	0	0	0	0	0	0	0	0.271003	0	0	0.560224	0	0	0.554017	0	0.630915	0.293255	0	0	0.23753	0	0	0	0	0	0	0
Diatoma tenuis	2.65957	1.15274	0	0	0	0	0	0	0	0	0	0	0	0	0	0	0	0	0	0	0	0	0	0	0	0	0	0
Diploneis parma	0	0	0	0.332226	0	0	0	0	0	0	0	0	0	0	0	0	0	0	0	0	0	0	0	0	0	0	0	0
Diploneis sp (cf. D. subovalis)	0	0.576369	0.261097	0	0.898204	1.7192	0.879765	1.19904	0	1.15607	1.08696	0.280112	0.867052	0.857143	0	0.638298	0	0.293255	0.982801	1.52672	0.23753	2.78481	0.549451	0.310559	0	0.591716	0	0
Discostella stelligera	19.4149	14.9856	6.26632	3.32226	0.898204	1.43266	0.293255	0.239808	3.52304	2.02312	1.08696	0.840336	1.44509	2.28571	0.277008	0.638298	0.630915	0	0	0.508906	0.712589	0.506329	0	0.621118	0	0.295858	0.255102	0.254453
Encyonema sp (cf. E. lange-bertalotii)	0	0	0	0	0	0	0	0	0.542005	0	0	0	0	0	0	0	0	0	0	0	0	0	0	0	0	0	0	0
Encyonema gauemannii	0	0	0	0	0	0	0.293255	0	0	0	0	0	0	0	0	0	0	0	0	0	0	0	0	0	0	0	0	0
Encyonema gracile	1.06383	1.44092	0	0	0	0	0	0	0	0	0	0	0	0	0	0.425532	0	0	0	0	0.475059	0.506329	1.0989	0.310559	0.619195	0	0	0
Encyonema minutum	0	0	0	0	0	0	0	0	0	0	0	0	0	0.285714	0	0	0	0	0	0	0	0	0	0	0	0	0	0
Encyonema silesiacum	0	0.576369	0	0	0.299401	0	0.58651	0.239808	0	0.578035	0	0.560224	0	1.14286	0	0	0	0	0	0	0	0	0	0	0	0	0.255102	0
Encyonopsis cesattii (small form)	0.531915	0	0.78329	0.664452	0.898204	1.14613	0	0.479616	0	0.578035	1.63043	0	0	0.285714	0.554017	0.425532	0	0	0	0.508906	0	0	0	0	0	0	0	0.254453
Encyonopsis cesattii	0	0	0	0.664452	0	0	0	0	0	0	0.543478	0	0	0.857143	0	0.425532	0	0	0	0	0	0	0	0	0	0	0.510204	0
Encyonopsis microcephala	1.32979	3.17003	0.522193	0	0.299401	0.859599	3.22581	2.15827	2.16802	1.15607	0	1.12045	2.02312	4.57143	0.554017	0.851064	1.26183	0.879765	0.2457	1.27226	0.475059	1.51899	2.1978	0.931677	0.619195	1.77515	1.53061	1.01781
Epithemia adnata	0	0	0	0	0	0	0	0	0	0	0	0	0	0	0	0	0	0	0	0.254453	0	0	0	0	0	0	0	0
Epithemia turgidula	0	0	0	0	0	0	0	0	0	0	0	0	0	0	0	0	0	0	0	0	0	0	0	0	0.309598	0.591716	0	0
Epithemia spp	0.531915	0	0	0.996678	0	0	0	0	0	0	0.543478	0	0	0.571429	0	0	0	0	0.2457	0	0	0.506329	0	0	0	0.591716	0	0
Eunotia arcus	0	0	0	0	0	0	0	0	0	0	0	0	0	0	0	0	0	0	0	0	0	0	0.274725	0	0	0	0	0
Eunotia bilunaria	0	0	0	0	0	0	0	0	0	0.289017	0	0	0	0	0	0	0	0	0	0	0	0	0	0	0	0	0.510204	0
Eunotia exigua	0	0	0	0	0	0	0	0	0	0	0	0	0	0	0	0	0	0	0	0	0	0	0	0	0	0	0	0
Eunotia implicata	0	0	0	0	0.299401	0	0	0	0	0	0	0	0	0	0.277008	0	0	0	0	0	0	0.253165	0.274725	0.310559	0	0	0	0
Eunotia incisa	0	0	0	0	0	0	0	0	0	0	0	0	0	0	0	0	0	0	0	0	0.23753	0.253165	0.274725	0.621118	0	0.591716	0	0
Eunotia naegelii	0	0	0	0	0	0	0	0	0	0	0	0	0	0	0	0	0	0	0.4914	0.254453	0	0	0	0.310559	0	0	0	0
Eunotia spp	0	0.288184	0	0	0	0	0	0.959233	1.35501	0.578035	0.271739	1.40056	0.578035	0.857143	0.554017	0.638298	0.630915	0	1.4742	0.508906	0.950119	0.506329	0	1.5528	0	0.887574	1.27551	0.254453
Fragilaria capucina	1.06383	3.17003	2.34987	1.66113	3.59281	1.43266	4.98534	5.7554	1.62602	2.89017	2.17391	3.36134	2.89017	2.85714	3.60111	1.06383	2.52366	2.93255	0.982801	2.54453	2.13777	2.27848	2.1978	3.41615	0	0	0.510204	1.78117
Fragilaria leptostauron	0	0	1.04439	0	0	0	0	0.479616	1.08401	1.15607	0	0	0	0.285714	0	0.425532	0.630915	0.58651	0.4914	1.01781	0.475059	0	0.824176	0.931677	0.309598	1.18343	0.255102	2.54453
Fragilaria nanana	0	0	0.78329	0	0	0	0	0	0	0	0	0	0	0	0	0	0	0	0	0	0	0	0	0	0.309598	0	0	0
Pseudostaurosira parasitica	0	0.576369	0	0	0	0	0	0	0	0	0	0	0	0.571429	0	0	0.315457	0	1.2285	0.508906	0	1.26582	0.824176	0	0	0	0	0
Fragilaria tenera	0	0	0	0.664452	0	0	0	0	0	0	0	0	0	0	0.554017	0.638298	0	0.58651	0	0	0	0.506329	0	0	0	0	0	0
Fragilaria sensu lato spp	2.12766	0	0.522193	0	0	0	1.17302	0	0	0	0.543478	0	0	0.285714	0	0.212766	0	1.17302	0	0	0	0	0	0	0	0	0	0
Frustulia Chorerros sp. 1	0	0	0	0	0	0.286533	0.293255	0.239808	0	0	0	0.840336	0	0.285714	0	0.425532	0	0.293255	0	0.254453	0	0	0.274725	2.17391	0	0	0	0.254453
Gomphonema acuminatum	0.265957	0	0	0.664452	0	0.573066	0	0	0	0	0	0	0.578035	0	0	0	0	0	0	0	0	0	0.549451	0.621118	0	0.295858	0	0
Gomphonema angustum	0	0	0	0	0.898204	1.7192	0.293255	1.43885	1.08401	0	1.08696	1.12045	0	0	0.554017	1.06383	0.630915	0	0	0	0	0.253165	0	0.310559	0.309598	0	1.27551	0
Gomphonema gracile	0	0.576369	0.522193	0	0	1.7192	0.58651	0.479616	0.542005	0.578035	0	0	0.867052	0.571429	0	1.06383	0	0	0.737101	0.254453	0.23753	1.26582	0.549451	0.621118	0	0	0	0
Gomphonema parvulum	0.531915	0.576369	2.08877	1.99336	1.49701	0.573066	1.75953	1.19904	1.62602	1.7341	0.543478	0.840336	2.60116	2	1.93906	0.425532	1.57729	0.58651	0.737101	1.01781	1.90024	1.26582	0.274725	0	0.309598	0.591716	1.27551	1.78117
Gomphonema spp	0	1.15274	0.522193	0.664452	0	1.7192	0.879765	0	0	0	0	0	0	0	0	0.425532	0	0	0	0	0	0	0	0	0	0	0	0
Hannea arcus	0	0	0	0	0	0	0	0.479616	0	0	0.815217	0	0	0	0	0.212766	1.26183	0	0.2457	0.508906	0	0.506329	0.274725	0	0	0	0	0.508906
Meridion circulaire	0.531915	0	0	0	0	0	0	0	0	0	0	0	0	0	0	0	0	0	0	0	0	0	0	0	0	0	0	0
Navicula brypohila	0	0	0	0	0	0	0	0	0	0	0	0	0	0	0	0.425532	0	0	0.2457	0	0.23753	0	0	0	0	0	0	0
Navicula cryptocephala	0	0	0	0.996678	0.598802	0	0	0.479616	0	0.578035	0	0	2.31214	2	1.38504	0.638298	0.315457	0.293255	1.2285	0	0.712589	0.759494	0	1.24224	0.309598	0	1.02041	0
Navicula cryptotenella	4.25532	4.89914	3.39426	3.98671	2.39521	2.29226	1.17302	1.67866	0.271003	1.44509	3.53261	4.20168	0.289017	2	0.554017	1.48936	0.946372	0.58651	1.7199	2.03562	1.66271	1.77215	2.1978	1.86335	0	0.887574	1.02041	0.254453
Navicula modica	0	0	0	0	0	0	0	0	1.08401	0.578035	0	0	0	0	0	0	0	0	0	1.01781	0.23753	0.253165	0	0	0	0	0	0
Navicula radiosa	1.06383	0.288184	0	0	0	0	0.58651	0	0	0	0.271739	1.12045	1.44509	1.14286	1.10803	0.638298	0.630915	2.05279	0.982801	2.03562	0	0	0	0.310559	0	0	0	0.254453
Navicula rynchocephala	0	0	0	0	0	0	0	0	0	0	0	0	0	0.571429	0	0	0	0	0	0	0	0	0	0	0	0	0	0
Navicula subtilissima	0	0	0.261097	0	0	0	0	0	0	0	0	0	0	0	0	0	0	0	0	0	0	0	0	0	0	0	0	0
Navicula sp. (cf. N chiarae)	0	0	0	0	0	0	0	0	3.25203	2.89017	0.271739	0	0	0	0	0	0	0	0	0	0	0	0	0	0	0	0	0
Navicula spp	1.06383	0	0	0	0	0	0.293255	0.479616	0	0.289017	0	0	0.289017	0.857143	0	0	0	1.17302	0.982801	0	0	0	0.549451	0.621118	0	0	0.510204	0
Navicula viridula	0	0	0	0	0	0	0	0	0	0	0.271739	0	0	0	0	0	0	0	0	0	0	0	0	0	0	0	0	0
Navicula vulpina	0	1.15274	1.82768	0.664452	0.598802	0	1.17302	0.479616	2.16802	1.44509	0.815217	0	0	0	0.277008	0	0	0	0	0	1.90024	0.759494	0	0.310559	0	0.295858	1.02041	0
Neidium ampliatum	0	0.288184	0	0	0	0.286533	0	0.239808	0	0	0	0	0	0	0	0	0	0	0	0	0	0	0	0	0	0	0	0
Neidium spp	0	0	0	0	0.299401	0	0	0	0	0	0.271739	0	0	0	0	0	0	0	0	0	0	0.253165	0	0	0.309598	0	0.255102	0
Nitzschia amphibia	0	0	0	1.3289	1.1976	1.7192	0.879765	0	1.08401	0.867052	0	2.80112	0.578035	0	0	0	0.315457	0	0	0	0	0	0	0	0.309598	0.591716	0.510204	0.254453
Nitzschia dissipata	0	0	0	0	0.598802	1.7192	0.58651	0.479616	0	0.578035	0	0	0	1.42857	0	0.212766	0	0	0.737101	1.01781	0	1.26582	0.274725	0.621118	0	0	0	0
Nitzschia fonticola	0.265957	0	1.04439	0	0.598802	0	0	0.479616	0	0	0	0	0.578035	0	0	0.425532	0	0	0	0	0	0	0	0	0	0	0	0
Nitzschia frustulum	0	0	0	0	0	0	0.293255	0	0.542005	0	1.08696	0	0	0	0	0	0	0	0	0	0	1.01266	0	0	0	0	0.255102	0.254453
Nitzschia gracilis	0	0	0	0	0	0	0	0.479616	1.08401	0.578035	0	0	0	0	0	0	0	0.58651	0	0	0	0	0	0	0	0	0	0
Nitzschia lacuum	0	0	0	0	0	0.573066	0	0	0	0	0	0	0	0	0	0	0	0	0	0	0	0	0	0	0	0	0	0
Nitzschia permintua	3.98936	1.15274	1.04439	2.65781	0.299401	0.859599	2.05279	0.239808	0	0	0.815217	0.560224	0.578035	0.857143	0.554017	0.212766	1.26183	0.58651	0.737101	0.508906	0.950119	1.51899	1.37363	0.310559	0	0	1.53061	0.508906
Nitzschia pura	0	0	0	0	0	0	0	0	0	0	0	0	0	0	0	0	0	0	0	0	0	0.253165	0	0	0	0	0	0
Nitzschia recta	0	0	0	0	0	0	0	0	0	0	0	0	0	0	0	0.425532	0	0.293255	0.2457	0.254453	0	0	0	0	0	0	0	0
Nitzschia tubicola	0	0	0	0	0	0	0	0	0	0	0	0	0	0	0	0	0.630915	0	0	0.254453	0	0	0	0	0	0	0	0
Nitzschia spp	0.531915	0	1.04439	1.3289	0	3.15186	0	0	0.271003	0	2.17391	0.560224	0.289017	0.571429	0	0	2.2082	1.17302	0	1.01781	1.42518	0	0	0	0.619195	0	0	0
Pinnularia borealis	0	0	0	0	0	0	0.293255	0	0	0	0	0.560224	0	0	0	0	0	0	0	0	0	0	0	0	0	0	0	0
Pinnularia microstauron	0	0	0	0	0	0	0.58651	0.479616	0	0	0	0	0	0	0	0	0	0.293255	0	0	0	0	0	0	0	0	0	0
Pinnularia pulchra var. angusta	0	0	0	0	0	0	0.58651	0	0	0	0	0	0	0	0	0	0	0	0	0	0	0	0	0	0	0	0	0
Pinnularia sp (cf. P. brandelii)	0	0.288184	0	0.332226	0	0	0	0	0	0	0	0	0	0	0	0	0	0	0	0	0	0.253165	0	0	0	0	0.255102	0.254453
Pinnularia spp	0.531915	0	0	0	0.299401	0.573066	0	0.959233	0	0	0	0	0.578035	0.285714	0	0.212766	0	1.17302	0	0	0	0.253165	0.274725	0.310559	0	0	0.255102	0
Pinnularia viridis	0	0	0	0	0	0	0	0	0	0	0	0	0.289017	0	0	0	0	0	0	0	0	0	0	0	0	0	0	0
Psammothidium marginulatum	0	0	0.522193	0.332226	0	0	0	0	0.271003	0.578035	0	0	0	0.571429	0	0	0	0	0.2457	0	0.475059	0.253165	0.824176	0	0	0	0	0
Pseudostaurosira brevistriata	4.78723	4.03458	4.69974	5.64784	8.68263	3.15186	4.39883	3.83693	6.23306	2.02312	1.63043	6.16246	2.31214	4.57143	2.77008	5.74468	8.20189	3.51906	2.2113	3.05344	7.60095	5.06329	0.549451	2.79503	1.54799	2.36686	2.04082	1.27226
Pseudostaurosira pseudoconstruens	0	0	0.78329	0	0	3.15186	1.17302	3.11751	3.25203	2.31214	2.71739	2.2409	1.15607	0.285714	0	1.91489	1.89274	0.58651	1.7199	2.79898	0.950119	0.506329	0.549451	0	0	0.591716	0.765306	1.01781
Sellaphora laevissima	0	0	0	0	0	0.573066	0	0.479616	0	0.578035	0.815217	0.560224	0	0	0	0.425532	0.315457	0.293255	0.737101	0	0	0.253165	0	0	0.619195	0	0.510204	0.508906
Sellaphora pupula	0	0.576369	1.56658	0.664452	0	0.859599	0.58651	0.239808	0	0	0	0.280112	0.578035	0.285714	0.277008	0.425532	0.630915	0	0	0	0	0	0	0	0.619195	0	0	0
Stauroneis anceps	0	0	0	0	0	0.573066	0	0.239808	0.271003	0	0	0	0	0	0	0	0	0	0	0	0	0	0	0	0	0	0	0
Stauroneis jarensis	0	0	0.261097	0	0	0	0	0	0	0	0	0	0	0	0	0	0	0	0	0	0	0	0	0	0	0	0	0
Staurosira construens	0	2.59366	3.91645	3.65449	0	0	0.293255	1.67866	1.89702	2.31214	2.17391	0.840336	6.35838	3.71429	5.26316	1.06383	0	0.58651	0.4914	1.01781	1.66271	1.77215	1.64835	1.5528	0.619195	0.887574	0.255102	3.05344
Staurosira venter	6.91489	6.05187	12.2715	10.9635	10.1796	6.87679	11.437	11.0312	6.77507	9.24855	5.97826	5.32213	9.53757	4.85714	8.58726	1.91489	0.630915	2.05279	8.35381	7.37913	4.98812	7.59494	7.14286	6.21118	5.26316	0.295858	3.57143	2.79898
Staurosirella pinnata	1.8617	4.03458	0.78329	2.99003	1.79641	1.14613	0.879765	0.479616	2.16802	1.15607	0.543478	0.280112	0.867052	0	0.277008	2.76596	2.52366	2.6393	1.2285	2.79898	2.61283	3.79747	4.3956	0	0.309598	0	1.78571	0.763359
Staurosirella pinnata var lancettula	1.59574	0.288184	1.30548	0.996678	2.39521	2.00573	0.58651	1.19904	2.98103	1.44509	0.815217	1.40056	1.15607	0.857143	1.93906	0.425532	0.315457	0.293255	0	1.52672	1.66271	2.78481	1.92308	1.24224	0.928793	1.18343	0	1.27226
Surirella spp	0	0	0	0	0	0	0	0.479616	0.271003	0	0	0	0.578035	0.571429	0	0	0.315457	0	0.4914	0	0	0	0.274725	0	0	0	0.255102	0
Synedra parasitica	0	0	0	0	0	0	0	0	0	0.578035	0	0	0	0	0	0	0	0	0	0	0	0	0	0	0	0	0	0
Synedra ulna	1.59574	0.864553	0	0	0	0	0	0	0	0	0	0	0	0	0	0	0	0	0	0	0	0	0	0	0	0	0	0
Tabellaria flocculosa (strain IV)	10.6383	6.62824	6.78851	4.65116	2.09581	2.00573	0	0.719424	1.08401	1.44509	1.3587	3.92157	0.867052	0.285714	0.554017	0	0	0	0	0.763359	0	0	0	0.621118	0	0	0	0
Unknown	1.59574	2.59366	1.82768	0.996678	2.39521	4.29799	2.34604	3.59712	2.71003	2.60116	2.44565	2.52101	2.02312	1.42857	3.60111	4.04255	4.4164	3.22581	2.2113	2.54453	4.27553	7.08861	3.02198	0.931677	0	0	0.765306	0.763359
SUM	100	100	100	100	100	100	100	100	100	100	100	100	100	100	100	100	100	100	100	100	100	100	100	100	100	100	100	100

## Sheet: Llaviacu
Table F. Fossil diatom data as percentages for Llaviacu.
	0.125	0.625	1.125	1.625	2.125	2.625	3.125	3.625	4.125	4.625	5.125	5.625	6.125	6.625	7.125	7.625	8.125	8.625	9.125	9.625	10.125	12.125	14.125	16.125	18.125	20.25	25.25	30.25	35.25	40.25	45.25	50.25	55.25	60.25
Achnanthidium minutissimum	28.6501	32.7957	31.6489	28.6432	29.2398	31.1239	29.7059	27.2206	28.2958	27.476	30.1538	36.7847	52.9577	54.8209	52.7697	50.6739	46.0606	53.9474	45.7064	45.7627	50.4225	37.7834	51.5823	54.4928	46.13	37.5979	48.2759	50.4225	50	46.3918	45.9057	38.756	45.2599	44.0318
Discostella stelligera	46.281	34.4086	37.766	45.7286	46.7836	44.0922	47.9412	50.4298	53.0547	52.3962	53.5385	38.4196	16.9014	6.88705	6.99708	3.50404	2.42424	2.63158	3.60111	4.80226	2.8169	1.00756	0.632911	0	0.309598	1.04439	1.06101	0.56338	0.277778	1.80412	1.73697	1.67464	0.30581	1.06101
Brachysira microcephala	2.20386	4.03226	3.7234	0.502513	1.75439	3.17003	2.94118	1.7192	1.60772	1.59744	2.15385	2.7248	1.12676	2.20386	3.207	3.77358	2.12121	2.89474	8.31025	5.36723	8.16901	7.55668	7.27848	4.92754	8.97833	9.13838	6.6313	9.29577	5.55556	7.73196	4.4665	15.7895	3.97554	11.4058
Tabellaria flocculosa (strain IV)	0	2.68817	1.32979	2.76382	4.38596	3.7464	1.76471	4.01146	3.53698	2.8754	2.76923	3.26975	1.40845	3.30579	5.24781	2.96496	3.0303	5.78947	7.47922	7.34463	6.47887	8.81612	6.32911	4.34783	3.40557	7.5718	1.59151	1.12676	0	2.06186	0.992556	0.239234	0	0.795756
Cymbella llaviacu sp. 1 (see photo)	0.826446	1.34409	0.265957	2.01005	0	0	0.294118	0	0	0.638978	0	1.08992	1.97183	2.47934	1.16618	1.34771	3.33333	3.68421	1.93906	4.80226	4.78873	5.03778	4.43038	2.89855	6.81115	3.91645	9.54907	5.35211	1.38889	5.6701	6.45161	7.89474	3.0581	5.03979
Cymbella llaviacu sp. 2 (see photo)	0	0	0	2.76382	0.584795	0.288184	0.882353	0.573066	0.96463	0.958466	1.23077	0	1.40845	0.826446	1.74927	0.269542	0.909091	2.36842	1.10803	1.12994	0.56338	0.755668	0.632911	1.44928	0	2.08877	0.530504	0	0	0	0	0	0	0.530504
Diatoma tenuis	2.75482	2.41935	5.31915	3.76884	5.84795	8.64553	8.82353	8.88252	7.71704	6.38978	5.84615	4.90463	7.04225	8.26446	10.4956	15.0943	17.5758	11.0526	13.2964	14.4068	12.1127	16.8766	7.27848	13.3333	8.97833	7.5718	2.38727	1.12676	0.277778	1.28866	2.23325	0.478469	1.22324	1.06101
Fragilaria capucina	3.85675	4.30108	5.85106	2.76382	3.50877	1.72911	1.76471	2.86533	2.2508	2.23642	1.23077	4.90463	6.47887	3.85675	3.49854	6.73854	6.36364	5.78947	9.41828	5.9322	7.60563	10.0756	7.91139	7.53623	8.97833	16.7102	11.1406	8.4507	16.1111	13.1443	14.1439	5.26316	7.64526	9.01857
Achnanthes sp. (A. cf. curtissima)	0	0	0	0	0	0	0	0	0	0	0	0	0	0	0	0	0	0	0	0	0	0	0	0	0	0	0.265252	0	0	0	0	0	0	0
Achnanthes daoensis	0	0	0	0	0	0	0	0	0	0	0	0	0	0	0	0	0.606061	0	0	0	0	0	0	0	0	0	0	0	0	0	0	0	0	0
Achnanthes flexella	0	0	0	0.753769	0	0	0	0	0	0	0	0.544959	0	0	0	0	0.30303	0	0.554017	0.282486	0	0	0	0	0	0	0	0	0.555556	0	0	0	0.611621	0.530504
Achnanthes lacus-vulcani	0	0	0	0	0	0	0	0	0	0	0	0	0	0	0	0	0	0	0	0	0	0	0	0	0	0	0	0	0	0	0	0	0.611621	0
Achnanthes lanceolata	0	0	0	0	0	0	0	0	0	0	0	0	0	0.550964	0	0	0	0.263158	0	0	0	0	0	0	0	0	0	0	0	0	0.248139	0	0	0
Achnanthes saccula	0	0	0	0	0	0	0	0	0	0	0	0	0	0	0.58309	0	0	0	0	0	0	0	0	0	0	0	0	0	0	0	0	0	0	0
Achnanthes spp	0	0	0	0	0	0	0	0	0	0	0	0	0	0	0	0	0	0	0	0	0	0	0	0	0	0.78329	0	0	0	0	0	0	0	0
Amphora pediculus	0	0.537634	0	0	0	0	0	0	0	0	0	0	0	0	0	0	0	0	0	0	0	0	0	0	0	0	0	0	0	0	0	0	0	0
Aulacoseira alpigena	0	0	0	0	0	0	0	0	0	0	0	0	0	0.275482	0	0	0	0	0	0	0	0	0	0	0.309598	0	0.265252	0	0.277778	0.773196	1.24069	0	0.917431	0.265252
Aulacoseira sp.	0	0	0	0	0	0	0	0	0	0	0	0	0.84507	0.550964	0.291545	0.808625	0.606061	0	0	0	0	0	0	0	0	0	0	0	0	0	0	0	0	0
Brachysira vitrea	0	0	0	0	0	0	0	0	0	0.319489	0	0	0	0	0	0	0	0	0	0	0	0	0	0	0	0	0	0	0	0.515464	0	0	0	0
Caloneis spp	0	0	0.265957	0	0	0	0	0	0	0	0	0	0	0.550964	0	0.539084	0.606061	0	0	0	0	0	0.632911	0	0	0	0	0	0.555556	0	0	0	0.611621	0
Cocconeis neotheumensis	0	0	0	0	0	0	0	0	0	0	0	0	0	0	0	0	0	0	0.277008	0	0	0.251889	0	0	0.309598	0	0	0.28169	0.277778	0	0	0	0.611621	0
Cocconeis placentula	0	0	0	0.502513	0	0	0	0.286533	0	0	0	0	0.28169	0	0	0.539084	0.30303	0	0	0.282486	0.28169	0	0	0	1.23839	0.261097	0.265252	0.56338	0.277778	0.515464	0.248139	1.67464	0.30581	0.795756
Cyclotella spp.	0.275482	0	0.531915	0	0	0	0	0	0	0	0	0	0	0	0	0	0	0	0	0	0	0	0	0	0	0	0	0	0	0	0	0	0	0
Cyclotella tripartita	0	0	0	0	0	0	0	0	0	0	0	0	0	0	0	0.269542	0	0	0	0	0	0	0	0	0	0	0	0	0	0	0	0	0	0
Cymbella sp. (C. cf. cistula)	0	0	0	0	0	0	0	0	0.321543	0	0	0.27248	0	1.65289	0	2.15633	0	1.57895	0	0	0.56338	0.503778	0.316456	1.44928	1.54799	1.56658	1.59151	2.53521	3.05556	2.83505	2.23325	1.67464	2.75229	4.24403
Cymbella descripta	0	0.806452	0	1.00503	0	0.288184	0	0.573066	0	0	0	0.544959	0.56338	0.275482	2.04082	0.808625	1.81818	3.15789	0.831025	0	0	0.755668	0.949367	1.73913	1.54799	1.56658	3.18302	1.12676	1.11111	3.09278	1.48883	1.67464	2.44648	2.91777
Cymbella naviculiformis	0	0	0	0	0	0	0	0	0	0.638978	0	0	0	0	0	0.269542	0	0	0	1.9774	0.56338	0	0	0	0	0	0	0	0	0	0	0	0	0
Cymbella sinuata	0	0	0	0	0	0	0	0	0	0	0	0	0	0	0	0	0	0.526316	0	0	0	0	0	0	0	0	0	0	0	0	0	0	0	0
Cymbella sensu lato spp	1.10193	0.268817	0	0	0	1.44092	0.588235	0	0.643087	0	0	0.544959	0	0	0	0.539084	0.606061	0	0.554017	1.69492	0	0	0	0	0.309598	0	0	0	0.277778	0	1.24069	0	0.611621	0.795756
Denticula kuetzingii	0	0	0	0	0	0	0	0	0	0	0	0	0.28169	0	0	0	0.606061	0.526316	1.66205	0.282486	0	0.503778	0	0.289855	1.23839	1.04439	1.59151	0	2.77778	1.28866	0.744417	2.15311	1.22324	0.530504
Diadesmis ingeaeformis	0	0	0	0	0	0	0	0	0	0	0	0	0	0	0	0	0.606061	0	0	0.282486	0	0	0	0	0	0	0	0	0	0	0	0	0	0
Diatoma monoliformis	0	1.88172	0.797872	1.25628	0	0	0.588235	0	0	0.319489	0.615385	0	0	0	0.291545	0	0	0	0	0	0	0	0	0	0	0	0	0	0	0	0	0	0	0
Diploneis sp	0	0	0	0	0	0	0	0	0	0	0	0	0	0	0	0	0	0	0	0	0	0	0	0	0	0	0	0	0	0	0	0	0	0.530504
Encyonema fogedii	0	0	0	0	0	0	0	0	0	0	0	0	0	0	0.58309	0	0	0	0	0	0	0	0	0	0	0	0	0	0	0	0	0	0	0
Encyonema gauemannii	0	0	0	0	0	0	0	0	0	0	0	0	0	0	0	0	0	0	0	0	0	0	0.632911	0	0	0	0	0	0	0	0	0	0	0
Encyonema minutum	0	0	0	0	0	0	0	0	0	0	0	0.544959	0	0.550964	0.58309	0	0	0	0	0	0	0.251889	0	0	0	0	0	0	0	0	0	0	0	0
Encyonema silesiacum	0.550964	0	1.32979	0	1.16959	0	0.588235	0	0	0	0	1.08992	0	0	0.291545	1.07817	0.606061	1.05263	0.554017	1.41243	0	1.51134	0.316456	0	0	0.78329	0	0	0	1.03093	0	0	0	0
Encyonopsis cesattii (small form)	0	0	0	0	0	0	0	0	0	0	0	0	0	0	0	0.539084	0	0	0	0	0	0	0.632911	0	0	0	0.530504	0.28169	0.555556	0	0	0	0	0
Encyonopsis cesattii	0.550964	0.268817	0	0	0.292398	0.288184	0	0.286533	0	0	0.307692	0	0	0	0	0	0.30303	0	0.277008	0	0.28169	0	0.632911	0	0	0	0.795756	0	0.555556	0	0.496278	0	0.917431	0
Encyonopsis microcephala	0	0	0.531915	1.50754	0	0	0	0.573066	0	1.91693	0	0.544959	0	0.826446	0	0	0	0	0	0	0	0	0	0.869565	0.619195	0	0.530504	0.56338	0.277778	0.515464	0	0	0.611621	0.530504
Encyonopsis sp (aff. microcephala)	0	0.537634	0.797872	0	0	0	0.882353	1.14613	0	0.638978	0	0.27248	0.56338	0.275482	1.16618	0.808625	1.21212	0	0	0	0.56338	1.00756	0.632911	0	0	0	0	0	0	0.257732	0	0	0	0
Epthemia argus	0	0	0	0	0	0	0	0	0	0	0	0.27248	0	0	0	0	0	0	0.277008	0	0	0	0.632911	0	0	0	0	0.28169	0	0.257732	0.496278	0.956938	1.22324	0.265252
Eunotia implicata	0	0	0	0	0	0	0	0	0	0	0	0	0	0	0	0	0	0	0	0	0	0	0	0	0	0	0	0	0	0	0	0	0.30581	0.265252
Eunotia spp	0	0.537634	0.531915	0.502513	0	0	0	0	0	0	0	0.27248	0	1.65289	0.291545	0	0.606061	0	0	0.564972	0	0	0	0	0.619195	0.78329	0	1.12676	0	0	0.496278	0	0.30581	0
Fragilaria leptostauron	0	0	0	0	0	0	0	0	0	0	0	0	0	0	0	0	0	0	0	0	0	0	0	0	0	0	0	0.56338	0	0.515464	0	0.478469	0	0
Fragilaria nanana	0	0	0	0	0	0	0	0	0	0	0	0	0	0	0	0	0	0	0	0	0	0	0.316456	0.57971	0.619195	0	0.795756	0.56338	1.38889	0.515464	0	0	0.30581	0.265252
Fragilaria parasitica	0	0	0	0	0	0	0	0	0	0	0	0	0	0	0	0	0	0	0	0	0	0	0	0	0	0	0	0	0	0	0	0	0	0.530504
Fragilaria tenera	0	0	0	0	0	0	0	0	0	0	0	0	3.66197	3.30579	0.58309	0.808625	0	0.526316	0	0.282486	0	0	0	0	1.23839	0.78329	0	0	0.555556	0	0.248139	0	0	0
Fragilaria ulna	0	0	0	0	0	0	0	0	0	0	0.307692	0	0	0	0	0	0	0	0	0	0	0	0	0	0	0	0	0	0	0	0	0	0	0
Fragilaria sensu lato spp	3.58127	4.56989	1.06383	0	0	0	0	0	0	0	0	0	0	0	0	0	0	0	0	0.564972	0	0	1.26582	0	0	0	0	0.56338	1.11111	0	0	0	0	0.530504
Frustulia spp	0	0	0.265957	0	0.877193	0	0	0	0	0	0	0	0	0	0	0	0	0	0	0	0	0	0.316456	0	0	0	0	0	0	0	0.248139	0	0	0
Frustulia rhomboides	0.275482	0	0	0	0	0	0	0	0	0	0	0	0	0	0	0	0	0	0	0	0	0	0	0	0	0	0	0	0	0	0	0	0	0
Gomphonema acuminatum	0	0	0	0	0	0	0	0	0	0	0	0	0	0.275482	0	0	0	0	0	0	0	0.503778	0	0	0	0	0	0	0	0	0	0	0	0
Gomphonema angustum	0	0	0	0	0	0	0	0.573066	0	0	0.615385	0	0.56338	1.10193	0.58309	0	1.21212	0	0	0	0	0	0.316456	0	0	0.261097	0	1.12676	0.555556	0	0	0	0	0
Gomphonema angustatum	0	0.537634	0	0.251256	0	0	0	0	0	0	0	0.544959	0	0.550964	0.291545	0.539084	0	1.05263	0.277008	0	1.12676	1.51134	0	0.57971	0.619195	0	0.530504	0	0	0.257732	0	0	0	0
Gomphonema clavatum	0	0	0	0	0	0	0	0	0	0	0	0	0	0	0	0	0	0	0	0	0	0	0	0	0.619195	0	0	0	0	0	0	0	0	0
Gomphonema gracile	0	0	0	0	0	0	0	0	0	0	0	0	0	0	0	0.269542	0	0	0	0	0	0	0	0	0.309598	0	0	1.12676	0.555556	0.257732	0.496278	1.91388	0	0.530504
Gomphonema parvulum	0.550964	0.806452	0.531915	0	0	0.576369	0	0	0.643087	0	0	0.544959	0.84507	0.550964	0	0	0	0.526316	1.10803	0	1.12676	1.00756	0.632911	1.73913	2.16718	0.261097	3.18302	3.38028	4.72222	3.86598	5.95533	5.50239	5.19878	6.36605
Gomphonema subtile	0	0	0	0	0	0	0.588235	0	0	0	0	0	0	0	0	0	0	0	0	0	0	0	0	0	0	0	0	0	0	0	0	0	0	0
Gomphonema truncatum	0	0	0	0	0	0	0	0	0	0	0	0	0	0	0	0	0	0	0	0	0	0	0.632911	0	0	1.56658	0	0	0	0	0	0	0	0
Gomphonema spp	0	0	0.265957	0	0	0	0	0	0	0	0	0	0	0	0	0	0	0	0	0	0	0.503778	0	0	1.23839	1.04439	0	3.66197	1.66667	1.80412	0.992556	0.717703	0.611621	0
Hannea arcus	0	0	0	0	0	0	0	0	0	0	0.307692	0.544959	0	0.275482	0.874636	0	0	0.526316	0	0.282486	0	0.503778	0.632911	0.57971	0.619195	0.522193	1.06101	0.56338	0.555556	0	0.744417	0	2.14067	0.795756
Hantzschia amphioxys	0	0	0	0	0	0	0	0	0	0	0	0	0	0	0	0	0.606061	0	0	0	0	0	0	0	0	0	0	0	0	0	0	0	0	0
Navicula absoluta	0	0	0	0	0	0	0	0	0	0	0	0	0	0	0	0	0	0	0	0	0	0	0.632911	0	0	0	0	0	0	0	0	0	0	0
Navicula cryptocephala	0	0	0	0	0	0	0	0	0	0	0	0	0	0	0	0	0	0	0	0.564972	0.56338	0	0	0	0	0	0	0	0	0.257732	0	0	0	0
Navicula cryptotenella	0.826446	0.537634	1.06383	0.753769	0	0.576369	0	0.573066	0	0	0	0	0	0	0	0	0.30303	0	0	0	0	0.503778	0.632911	0.869565	0	1.04439	0.795756	0.28169	1.11111	0	0.496278	1.91388	0.611621	1.32626
Navicula laticeps	0	0	0	0	0	0	0	0	0	0	0	0	0.56338	0	0	0	0	0	0	0	0	0	0	0	0	0	0.530504	0	0	0	0	0	0	0
Navicula minuscula	0	0	0	0	0	0.288184	0	0	0	0	0	0	0	0	0	0	0	0	0	0	0	0	0	0	0	0	0	0	0	0	0	0	0	0
Navicula molestiformis	0	0	0.531915	0	0	0	0	0	0	0	0	0	0	0	0	0	0	0	0	0	0	0	0	0	0	0	0	0	0	0	0	0	0	0
Navicula mutica	0	0	0	0.251256	0	0	0	0	0	0	0	0	0	0.275482	0	0	0	0	0	0	0	0	0	0	0	0	0	0	0	0	0	0	0	0
Navicula radiosa	0.826446	0.268817	1.59574	0.753769	0	0	0.294118	0	0.643087	0.638978	0.615385	0	0	0.550964	0	1.07817	0.606061	0	0	0.282486	0	0.251889	0.632911	0	0	0	0.530504	0.28169	0	0.257732	0.992556	2.15311	1.22324	0
Navicula seminulum	0	0	0	0	0	0	0	0	0	0	0	0	0	0	0	0.539084	0	0	0	0	0	0	0	0	0	0	0	0	0	0	0	0	0	0
Navicula trivialis	0	0.537634	0	0	0	0	0	0	0	0	0	0	0	0	0	0	0	0	0	0	0	0	0	0	0	0.261097	0	0	0	0	0	0	0	0
Navicula sp. (cf. N chiarae)	0	0	0	0	0	0	0	0	0	0	0	0	0	0	0	0	0	0	0	0	0	0	0	0	0	0	0	0	0	0	0	0	0	0
Navicula spp	0	0.268817	0	0.502513	0.292398	0	0	0.286533	0	0	0	0	0	0.275482	0.291545	0.808625	0	0	0	0	0	0	0	0.289855	0	0.522193	0	0.56338	0.555556	0	0	0.478469	0	0.265252
Navicula sp. (cf. N. minuscula)	0	0	0	0	0	0	0	0	0	0	0	0	0	0	0	0	0	0	0	0	0	0	0	0	0	0	0	0	0	0	0	0	11.315	2.91777
Navicula sp. (cf. N. veneta)	0	0	0	0	0	0.288184	0.294118	0	0	0	0	0	0	0	0	0	0	0	0	0	0.56338	0	0	0	0	0	0	0	0	0	0	0	0	0
Navicula sp. (aff. lapidosa)	0	0	0.531915	0	0	0	0	0	0	0	0	0	0	0	0	0	0	0	0	0	0	0	0	0	0	0	0	0	0	0	0	0	0	0
Nitzschia acicularis	0	0.268817	0	0	0	0	0	0	0	0	0	0	0	0	0	0	0	0	0	0	0	0	0	0	0	0	0	0	0	0	0	0	0	0
Nitzschia amphibia	0	0	0	0	0	0	0	0	0	0	0	0	0	0	0.58309	0	0	0	0	0	0	0	0	0	0	0	0	0	0	0	0	0.478469	0	0
Nitzschia bacillum	0	0	0.531915	1.00503	0	0	0	0	0	0	0	0	0	0	0	0	0	0	0	0	0	0	0	0	0	0	0	0	0	0	0	0	0	0
Nitzschia dissipata	0	0	0	0	0	0	0	0	0	0	0	0	0	0.550964	0	0	0	0	0	0	0	0	0	0	0	0	0	0	0	0	0	0	0	0
Nitzschia fonticola	0	0	0	0	0	0	0	0	0	0	0	0	0.56338	0	1.74927	0	0.30303	0.526316	0	0	0	0	0	0	0	0	0	0	0	0.257732	0	0.239234	0	0
Nitzschia frustulum	0	0	0	0	0.292398	0	0	0	0	0.638978	0	0.27248	0	0	0	0	0	0	0.277008	0	0	0	0	0	0	0	0	1.12676	0	0.515464	0.496278	0.956938	0	0.265252
Nitzschia gracilis	0	0	0	0	0	0	0	0	0	0	0	0	0	0	0	0.539084	0	0	0	0	0	0	0	0	0	0	0	0	0	0	0	0	0	0
Nitzschia lacuum	0	0	0	0	0	0	0	0	0	0	0	0	0	0	0	0	0	0	0	0	0.56338	0	0	0	0	0	0	0	0	0	0	0	0	0
Nitzschia palea	0	0	0	0	0	0	0	0	0	0	0	0	0	0	0	0	0	0	0	0	0	0	0	0	0	0	0.530504	0	0	0	0	0	0	0
Nitzschia permintua	0.275482	0	0	0	0	0	0	0	0	0	0	0	0.84507	0.550964	0.58309	0	0	0	0	0	0	0	0	0	0	0	0	0	0.555556	0.257732	0	0	0	0.530504
Nitzschia recta	0	0	0	0	0	0	0	0	0	0	0	0	0	0	0	0	0	0	0	0	0	0	0	0.289855	0	0	0	0	0	0	0	0	0	0
Nitzschia sinuata	0	0	0	0	0	0	0.294118	0	0	0	0	0	0	0	0	0	0	0	0	0	0	0	0	0	0	0	0	0	0	0	0	0	0	0
Nitzschia spp	0	0	0	0	0	0.576369	1.76471	0	0	0	0	0.544959	0	1.10193	1.74927	0.539084	0	0	0	0	0	0	0	0	0	0	0	0	0.555556	0.773196	0.248139	1.43541	0	0
Orthoseira roseana	0.550964	0	0	0	0	0	0	0	0	0	0	0	0	0	0	0	0	0	0	0	0	0	0	0	0	0	0	0	0	0	0	0	0	0
Pinnularia borealis	0	0	0	0	0	0	0	0	0	0	0	0	0	0	0	0	0	0	0	0	0	0	0	0	0.619195	0	0	0	0	0	0	0	0	0
Pinnularia spp	0	0	0	0	0	0	0	0	0	0	0	0	0	0	0	0	0	0	0	0	0	0	0	0	0	0	0.795756	0	0.555556	0	0.496278	0	0	0
Pseudostaurosira brevistriata	2.47934	0	0	0	0	0	0	0	0.321543	0	0	0	0	0	1.16618	0	0	0	0.554017	0	0	0.755668	0	0.289855	0	0	0	1.12676	0.555556	0	0	2.63158	0.611621	0
Pseudostaurosira pseudoconstruens	0	0	0	0	0	0.576369	0	0	0	0	0	0	0	0	0	0	0	0	0	0	0	0	0	0	0	0.522193	0	0	0	0	0.248139	0	0	0
Sellaphora pupula	0	0	0	0	0	0	0	0	0	0	0	0	0	0.275482	0	0	0	0	0	0	0	0	0	1.15942	0.619195	0	0.265252	0	0	0	0	0.478469	0.917431	0.265252
Staurosira construens	0	0	0	0	0	0	0	0	0	0	0	0	0	0	0	0.539084	0	0	0	0	0	0	0	0	0	0	0	0	0	0	0	0	0	0
Staurosira venter	1.92837	0	1.06383	0.251256	4.09357	0	0	0	0	0	0	0	0	0	0	0	5.45455	0	0	0	0	1.00756	0.632911	0	0	0	0	0	0	0	0	0	0	0
Staurosirella pinnata	0.826446	4.56989	1.59574	1.50754	0	1.44092	0	0	0	0	0.307692	0	0	0	0	0	0	0.526316	0.554017	1.12994	0.56338	0	0.632911	0	0	0.522193	0	0.84507	0	0.515464	0.992556	0.717703	0.611621	0.530504
Surirella spp	0	0	0	0	0	0	0	0	0	0	0	0	0	0	0	0	0	0	0	0	0	0	0	0	0	0	0	0	0	0	0	0	0	0
Synedra ulna	0	0.268817	0	0.251256	0.292398	0.288184	0	0	0	0.319489	0	0	0	0.275482	0.291545	0.269542	0.30303	0.526316	0.277008	0	0.28169	0.251889	0.949367	0.289855	0	0	0	0	0.277778	0	0	0	0	0
Unknown	0.826446	0.537634	0.265957	0	0.584795	0.576369	0	0	0	0	0	0.544959	1.12676	0.275482	0	1.34771	0.606061	0.526316	1.10803	0.564972	0	0.503778	0.316456	0	0	0.261097	0.795756	1.12676	0.555556	0.773196	2.48139	1.67464	0.917431	0.265252
TOTAL	100	100	100	100	100	100	100	100	100	100	100	100	100	100	100	100	100	100	100	100	100	100	100	100	100	100	100	100	100	100	100	100	100	100

## Sheet: Toreadora
Table G. Fossil diatom data as percentages for Toreadora.
	0.125	0.375	1.125	1.625	2.125	2.625	3.125	3.625	4.125	4.625	5.125	5.625	6.25	7.25	8.25	9.25	10.25	11.25	12.25	13.25	14.25	15.25	16.25	17.25	18.25	20.25	22.25	24.25	26.25	28.25	30.25	38.25	40.25	42.25	44.25	46.25	48.25	50.25
Aulacoseira alpigena	9.41828	2.88714	7.30159	9.62733	18.612	18.4438	13.9024	19	18.7117	24.8485	39.7101	37.0262	34.5395	44.2997	40.5229	44.7439	55.8074	39.6226	33.2386	26.5714	31.9355	40.9091	38.6905	43.1746	32.9073	38.3901	25.9259	39.6226	27.5748	48.5714	37.7358	26.6667	40.6349	35.1792	27.3869	31.3725	28.3439	30.5638
Discostella stelligera	43.4903	43.5696	36.8254	20.1863	16.0883	11.2392	12.9268	10	7.97546	8.18182	4.34783	5.8309	5.92105	9.77199	2.28758	5.92992	5.94901	0.943396	4.26136	4.85714	14.1935	6.16883	6.25	1.5873	1.27796	2.47678	3.9886	0.943396	0.332226	0.952381	0.628931	0	0	0	0	0	0	0
Achnanthes chlidanos	0	0	0	0.310559	0	0	0	1	0.613497	0.909091	0	0.58309	0	0	0	0	0	0	0	0	0	0	0	0	0.638978	0	0	0.314465	0	0	1.88679	0	0	0	0.251256	0	0	0
Achnanthes daoensis	0	0	0	0	0	0	0	0.666667	0.306748	0	0	0	0	0.977199	0.653595	0	0	0	0	0	0	0	0	0	0	0	0	0	0	0	0	0	0	0	0.502513	0.326797	0	0
Achnanthidium minutissimum	0	17.0604	13.9683	18.6335	19.8738	12.6801	15.6098	9	17.1779	13.0303	11.5942	9.91254	7.56579	9.44625	9.15033	6.469	5.94901	12.2642	8.52273	9.14286	9.03226	4.87013	7.7381	8.57143	7.02875	7.12074	8.83191	12.8931	12.2924	11.1111	11.0063	16.1905	8.57143	10.0977	12.3116	14.7059	10.1911	15.4303
Achnanthes flexella	0	0	0	0.310559	0	0.288184	0.731707	0	0.613497	0.30303	0	0.291545	0	0	0.326797	0	0.566572	0.628931	0	0	1.29032	0.649351	0	0	1.59744	0.928793	0	0.628931	0.332226	0	0.943396	2.22222	0.634921	0	0	0.326797	0	0.593472
Achnanthes helvetica	0	0	0	0	0	0	0	0	0	0	0	0	0	0	0	0	0	0	0.284091	0.857143	0.322581	0.324675	0	0	0	0	0	0.314465	0	0.952381	0.314465	0	0	0	0	0	0	0
Achnanthes lacus-vulcani	0	0	0	0	0	0	0	0	0	0	0	0	0	0	0	1.07817	0.566572	0	0	0	0	0	0	0	0	0	0	0	0	0	0	1.5873	0	0	0	0.653595	0	0.593472
Achnanthes laevis	0	0	0	0.310559	0.630915	0	0	0	0	0	0	0	0	0	0	0	0	0	0	0	0	0	0	0	0	0	0	0	0	0	0	0	0	0	0	0	0	0
Achnanthes lanceolata	0	0	0	0.310559	0	0	0	0	0	0	0	0	0	0.325733	0	0	0	0.314465	0	0	0	0.324675	0.892857	0.634921	0	0	0	0	0	0	0	0	0	0	0	0	0	0
Psammothidium marginulatum	0	1.04987	0.952381	0	0	0	0	0.333333	0	0	0	0	0	0	0	0	0	0	0	0.285714	0	0	0	0	0	0	0	0	0	0	0	0.31746	0.31746	0	0	0	0	0
Achnanthes petersenii	0	0	0	0	0.630915	0.576369	0	0.333333	0	0.606061	0	0	0.657895	0	0	0	0	0	0	0	0	0	0	0	0	0.619195	0	0	0	0	0	0	0	0	0	0	0	0
Achnanthes pusilla	0	0	0	0	0	0	0	0	0	0.30303	0	0	0	0	0	0	0	0	0	0	0	0	0	0	0	0	0	0	0	0	0	0	0	0	0	0	0	0
Achnanthes rosenstockii	0	0	0	0	0	0	0.243902	0.666667	0	0	0	0	0	0	0	0	0	0	0	0	0	0	0	0	0	0	0	0	0	0	0	0	0	0	0	0	0	0
Achnanthes saccula	0	0	0	0	0	0	0	0	0	0	0	0	0	0	0	0	0	0	0	0	0	0	0	0	0.638978	0	0	0	0	0	0	0	0	0	0	0	0	0
Achnanthes sp (cf. A. curtissima)	5.26316	1.5748	1.26984	2.48447	2.2082	2.01729	1.46341	2.33333	1.84049	1.81818	0.289855	2.91545	2.30263	0	0	1.34771	0.283286	1.57233	0.852273	0.285714	0.645161	0.324675	0.297619	0	0	0	1.1396	0	0.332226	0.634921	0.628931	0.31746	0.31746	0.651466	0.251256	0	0	0.890208
Achnanthes spp	0	0	0.31746	0	0	0.576369	0	0	0.306748	0	0	0.291545	0.657895	0.325733	0	0.539084	0	0	0	0.571429	0	0.324675	0	0.31746	0.638978	0	0.569801	0	0	0.634921	0.314465	0	0	0.325733	0	0.653595	0	0
Amphora libyca	0.554017	0	0	0.621118	0.315457	0	0.487805	0.666667	0.920245	0	0	0	0	0.325733	0	0	0.566572	0	0	0.285714	0.322581	0.324675	0.297619	0.634921	0.319489	1.23839	0.854701	0	0	0.31746	0	0.634921	0	0.325733	0	0.326797	0.318471	0.593472
Amphora spp.	0	0	0	0	0	0	0	0	0	0	0	0	0	0	0	0	0	0	0	0	0	0	0	0	0	0	0.2849	0	0	0	0	0	0	0	0	0	0	0
Brachysira brebissonii	0	0	0	0	0	0	0	0.333333	0	0.30303	0	0.874636	0.328947	0	0	0	0	0	0	0.285714	0.322581	0	0	0.31746	0	0	0	0	0	0	0	0	0	0	0	0	0	0
Brachysira microcephala	1.93906	1.83727	1.90476	2.17391	3.15457	2.59366	5.85366	3.66667	3.06748	1.81818	2.89855	2.62391	2.63158	1.62866	1.30719	0.539084	1.69972	2.51572	3.40909	3.42857	3.54839	1.2987	3.86905	3.49206	5.7508	2.47678	7.12251	2.20126	2.32558	3.1746	3.14465	5.07937	2.22222	2.60586	2.01005	4.57516	1.27389	5.63798
Brachysira vitrea	0	0	0	0	0	0	0	0	0	0	0	0	0	0	0	0.269542	0	0	0	0	0	0	0	0	0	0	0	0.943396	0	0	0.314465	0	0.31746	0	0.753769	0	0	0.296736
Brachysira spp	0	0	0	0	0	0	0	0	0	0	0	0	0.328947	0	0	0	0	0	0	0	0	0	0	0	0	0	0	0	0	0	0	0.634921	0.31746	0	0	0	0	0
Caloneis spp	0	0	0	0	0	0	0	0	0	0	0	0	0	0	0	0	0.283286	0	0	0	0	0	0.297619	0	0.319489	0	0	0	0	0	0	0	0	0	0.502513	0	0.636943	0.593472
Cavinula pseudoscutiformis	0	0	0.952381	0.310559	2.2082	0.864553	1.21951	2.33333	0.613497	0	0	0.58309	0.328947	0	0.326797	0.539084	0	0.628931	0.568182	0.285714	0.322581	0.324675	1.78571	2.22222	1.27796	0	0.2849	0.628931	0.332226	0	0.314465	0	0	0.977199	0	0	0.636943	0.296736
Cocconeis neotheumensis	0	0.524934	0.634921	0.621118	0.946372	1.15274	1.46341	2	0.920245	0.909091	2.02899	1.16618	1.64474	1.62866	1.63399	2.42588	0.566572	1.25786	2.55682	1.42857	2.25806	2.27273	2.67857	2.53968	2.55591	0.619195	0.569801	1.25786	2.65781	0.952381	3.77358	1.90476	1.5873	1.30293	1.75879	1.63399	1.59236	2.07715
Cocconeis placentula	1.38504	0.787402	1.90476	5.59006	2.83912	4.32277	4.63415	4.66667	3.68098	4.24242	4.92754	3.49854	3.94737	2.9316	4.57516	2.42588	2.83286	5.34591	6.53409	6	5.80645	3.57143	2.67857	3.49206	2.55591	1.54799	5.41311	2.83019	5.31561	3.1746	2.20126	2.53968	5.71429	3.58306	3.01508	3.59477	3.82166	2.96736
Cocconeis spp	0	0	0	0	0	0	0	0	0	0	0	0	0	0	0	0.539084	0	0	0.568182	0	0	0	0	0	0	0	0	0	0	0	0	0	0	0	0	0	0	0
Cyclotella Toreadora sp. 1	1.10803	1.5748	1.90476	0	0.946372	0.864553	1.46341	0	0.920245	0.30303	0.57971	0	0.328947	0	0	0.539084	0.566572	0	0.568182	0.285714	0	0.649351	0	0	0.638978	0	0.854701	0	0	0	0	0	0	0	0	0	0	0
Cymbella aspera	0	0	0.31746	0	0	0	0	0	0	0.30303	0	0	0	0	0	0	0	0	0	0	0	0	0	0	0	0	0	0	0	0	0	0	0	0	0	0	0	0.593472
Cymbella descripta	0	0	0	0	0	0	0	0.666667	0.306748	1.81818	0	0	0.986842	0.325733	0.326797	0	0	0	0	0	0.322581	0.974026	0.892857	0.634921	1.27796	0.309598	0.569801	0	0	0	0	2.22222	0.634921	1.62866	0	1.30719	0.636943	2.07715
Cymbella sp (cf. C. descripta)	0	0	0	0	0	0	0	0	0	0	0	0	0	0	0	0	0	0	0	0	0	0	0	0	0	0	0	0	0	0.634921	0.314465	0	0	0	0.502513	0	0	0
Cymbella falaisensis	0	0	0	0.621118	0	0	0	0	0	0	0	0	0	0	0	0	0	0	0	0	0	0	0	0	0	0	0	0	0	0	0	0	0	0	0	0	0	0
Cymbella naviculiformis	0	0.524934	0.634921	0	0	0.864553	0.487805	0.333333	0.613497	0.606061	0	0	0	0	0	0	0	0.314465	0	0.571429	0.645161	0.649351	0	0	0	0	0.2849	0	0	0.634921	0	0.634921	0.31746	0	1.25628	0	0	0.593472
Cymbella neocistula	0	0	0	0	0	0	0	0	0	0	0	0	0	0	0	0	0	0	0	0	0	0	0	0	0	0	0	0	0	0	0	0	0	0	0	0	0	0
Cymbella sensu lato spp	0.554017	0	1.26984	0.621118	1.57729	0	0.97561	1	1.22699	0.606061	1.44928	1.16618	0.657895	0	1.30719	0.808625	0.566572	1.88679	0	1.42857	0	1.62338	0	0.634921	2.55591	3.71517	1.9943	0.628931	0.664452	0.952381	0.314465	0	1.26984	0.325733	1.25628	1.30719	0.955414	0.890208
Cymbopleura sp (cf. C. hybridica)	0	0	0	0	0	0	0	0	0	0	0	0	0	0	0	0	0	0	0	0	0	0	0	0	0	0	0.569801	0	0	0	0	0	0	0	0	0	0	0
Denticula elegans	0	0	0	0	0	0	0	0	0	0	0	0	0	0	0	0	0	0	0	0	0	0	0	0	0	0	0	0	0	0	0	0	0	0.325733	0	0	0	0
Denticula kuetzingii	0.554017	0	0	0	0.946372	0	0	0	0	0	0.869565	0	0.986842	0	0	1.07817	0	0.943396	0	0	0	0.649351	1.19048	1.5873	0	0	0.569801	0.314465	0	0.31746	0	0.634921	0	1.30293	0	0.980392	0	0
Denticula spp.	0	0	0	0	0	0	0	0	0	0	0	0	0	0	0	0	0	0	0	0	0	0	0	0	0	0	0	0	0.332226	0	0	0	0	0	0	0	0	0
Diadesmis spp.	0	0	0	0	0.315457	0	0	0	0	0	0	0	0	0	0	0	0	0	0.568182	0	0	0	0	0	0	0	0	0	0	0	0	0	0	0	0	0	0	0
Diatoma tenuis	0	0	0	0	0	0	0	0	0	0.606061	0	0	0	0	0	0	0	0	0	0	0	0	0	0	0	0	0	0	0	0	0	0	0	0	0	0	0	0
Diploneis elliptica	0	0	0	0	0	0.288184	0.243902	0.333333	0.920245	0.30303	0.289855	0	0	0.325733	0.326797	0.269542	0	0.314465	0	0.571429	1.6129	0.649351	0.297619	0.952381	0.958466	0	0.854701	0	0.332226	0.31746	0.314465	0.952381	0.31746	0.651466	0.753769	0.980392	0	0.296736
Diploneis sp.	0	0	0	0	0	0	0	0	0	0	0	0	0	0	0	0	0	0.314465	0	0	0	0	0	0	0	0	0	0	0	0	0	0	0	0	0	0	0	0
Encyonema sp (cf. E. lange-bertalotii)	0	0.524934	0	0	0	0	0	0	0	0	0	0	0	0	0	0	0	0	0	0	0	0	0	0	0	0	0	0	0	0	0	0	0	0	0	0	0	0
Encyonema gauemannii	0	0	0	0	0	0	0	0	0	0	0	0	0	0	0	0	0	0	0	0	0	0	0	0	0	0	0	0	0	0	0	0	0.952381	0	0	0	0	0
Encyonema gracile	0.554017	0	0.634921	0.621118	0.630915	1.72911	1.46341	0.333333	0	0.909091	0.57971	1.16618	0.328947	0	0	0	0.566572	0.314465	0	0	0	0	0	0	0	0	1.1396	0	0.332226	0	0	2.85714	0	0	0	0	0	0
Encyonema minutum	0	0	0	0	0	0	0	0	0	0	0	0	0	0	0	0	0	0	0	0.571429	0	0	0	0	0	0	0	0	0	0	0	0	0	0	0.502513	0	0	0
Encyonema sp (cf. E. gracile)	0.554017	0	0	0	0	0	0	0	0	0	0	0	0	0	0	0	0	0	0	0	0	0	0	0	0	0	0	0	0	0	0	0	0	0.651466	0.502513	0.653595	1.27389	1.48368
Encyonema silesiacum	0	0.262467	0	0	0	0.576369	0	0.333333	0	0	0.57971	0.874636	0	0	0	0.269542	0	0	0	0	0	0.649351	0	0	0	0	0	0	0.332226	0	0	0	0.634921	0	0	0	0	0
Encyonopsis cesattii (small form)	2.21607	1.04987	0.634921	1.86335	2.52366	3.45821	1.70732	1	1.84049	3.63636	1.44928	3.79009	0.657895	0.977199	4.24837	0.539084	0.849858	3.45912	2.55682	2.85714	1.6129	0.649351	2.67857	0	1.27796	5.26316	4.2735	4.40252	5.98007	0.31746	3.77358	2.85714	3.80952	1.62866	4.0201	2.61438	3.18471	1.48368
Encyonopsis cesattii	0	0	0	0	0	0	0	0.666667	1.22699	2.12121	0.57971	0	1.64474	0	1.30719	0	0	0.628931	1.70455	2	0.967742	1.2987	0.297619	0.634921	0.638978	2.16718	1.9943	4.08805	1.99336	0.634921	2.20126	0	3.1746	2.60586	1.75879	1.30719	1.27389	1.48368
Encyonopsis microcephala	0.554017	1.5748	0.31746	0	0.630915	0.864553	0	1	0.613497	0.606061	0	1.45773	0	0.651466	0	0.539084	0.566572	0	0.568182	0.571429	0	0.324675	0.297619	0.634921	1.59744	0	0	0	0.664452	0.31746	0	0	0	0	0	1.30719	0	0.296736
Epithemia argus	0.554017	0	0	1.86335	0.315457	1.15274	1.70732	2.33333	3.68098	1.81818	1.73913	0	2.63158	4.56026	8.49673	4.85175	4.53258	5.03145	4.26136	6.85714	6.45161	1.62338	4.16667	5.71429	5.7508	6.50155	3.9886	2.51572	8.9701	2.85714	7.2327	6.03175	8.88889	6.51466	7.78894	7.18954	7.96178	4.45104
Eunotia arcus	0	0	0	0	0	0	0	0	0	0	0	0	0.328947	0	0	0	0	0	0	0	0	0	0	0	0	0	0	0	0	0	0	0	0	0	0	0	0	0
Eunotia bilunaris	0	0	0	0	0	0	0	0	0	0	0	0	1.31579	0	0	0	0	0.314465	0	0	0	0	0	0	0	0	0	0	0	0	0	0	0.31746	0	0	0	0	0
Eunotia exigua	0	0	0	0	0	0	0	0	0	0	0	0	0	0	0	0	0	0	0	0	0	0.324675	0	0.31746	0	0	0	0	0	0	0	0	0	0	0	0	0	0
Eunotia implicata	0	0	0	0	0	0	0	0	0	0	0	0	0	0	0	0	0	0	0	0	0	0	0	0	0.319489	0	0	0	0	0	0	0	0	0	0	0	0	0
Eunotia incisa	0	0	0	0	0	0	0	0	0	0	0	0	0	0	0	0.269542	0	0	0	0	0	0	0	0	0	0	0	0	0.332226	0	0	0	0	0	0	0	0	0
Eunotia intermedia	0	0	0	0	0	0	0	0	0	0	0	0	0	0	0	0	0	0	0	0	0	0	0	0	0	0	0	0	0	0	0	0.31746	0	0	0	0	0	0
Eunotia naegelii	0	0	0	0	0	0	0	0	0	0	0	0	0	0	0	0	0	0	0	0	0	0	0	0	0	0	0	0	0	0	0	0	0	0	0	0	0	0
Eunotia praerupta	0	0	0	0	0	0	0	0	0	0	0	0	0	0	0	0	0	0	0	0	0	0	0	0	0	0	0	0	0	0.31746	0	0	0	0	0	0.326797	0	0
Eunotia spp	0.554017	0	0.31746	1.86335	1.26183	0.288184	0.487805	0	0	1.21212	0.57971	0	0.657895	0	0	0.539084	0	0	0.568182	0	0	0	0	0.31746	0	0	0	0.314465	0.332226	0.31746	0	0.31746	0	0	0.502513	0.653595	0.636943	0
Fragilaria capucina	0	0	0	0.310559	0	1.15274	0.97561	0	0	0.30303	0.289855	1.16618	0	0	0	0.808625	0	0	0	0.571429	0	0	0	0	0	0.619195	0	0.943396	0	0	0.943396	0	0	0	1.00503	0	0.318471	0.593472
Fragilaria leptostauron	1.93906	0.787402	1.26984	1.24224	0	0.864553	0.97561	0.333333	0.613497	1.21212	0	0.291545	1.31579	0	0	0.808625	0	0.628931	0	0	0	0	0	0	0.319489	0.309598	0	0	0	0	0.628931	0.634921	0	0	0	0	0	0.593472
Fragilaria nanana	0	0.524934	0	0	0	0	0	0	0.306748	0	0	0	0	0	0	0	0	0	0	0	0	0	0	0	0	0	0	0	0	0.31746	0	0	0	0	0	0	0	0
Fragilaria (Pseudostaurosira) parasitica	0	0	0.634921	0	0	0	0.243902	0	0	0.606061	0	0	0	0	0	0	0	0	0	0	0	0	0	0	0	0	0	0	0	0	0	0	0	0	0.502513	0	0.636943	0
Fragilaria tenera	0	0.262467	0	0	0	0	0	0	0	0	0	0	0	0	0	0	0	0	0	0.571429	0	0	0	0	0	0	0	0	0	0	0	0	0	0	0	0	0	0.593472
Fragilaria sensu lato spp	3.3241	2.09974	2.22222	1.5528	1.26183	2.30548	0	0	1.22699	0.606061	2.31884	0.58309	1.97368	1.9544	0	1.88679	2.83286	0	0.568182	1.14286	0.645161	0	0	0	2.55591	0	0	0	0.664452	0.634921	0.628931	0.634921	0	0.651466	2.01005	0.653595	1.91083	0
Frustulia spp	0	0	0	0	0	0	0	1	0.306748	0.30303	0.289855	0.58309	0	0	0	0	0	0	0.284091	0	0	0.324675	0	0	0	0.309598	0	0	0	0	0	0	0.952381	0.977199	0	0	0	0
Gomphonema acuminatum	0	0	0	0	0	0	0	0	0	0	0	0	0	0.651466	0	0	0	0	0	0	0	0	0	0	0.319489	0	0	0	0	0	0	0	0	0	0	0	0	0
Gomphonema angustum	0	0	0	0	0.630915	0	0	2.66667	1.22699	3.0303	1.15942	0	0	0.651466	2.94118	0.539084	0.566572	4.08805	2.84091	2	0.967742	2.5974	0	0	1.27796	0	0	0	0	0	0	0	0.31746	1.30293	0.502513	0	0	0
Gomphonema gracile	0	0	0	0	0	0.576369	0	0	0	0	0	0	0	0	0	0.539084	0	0	0	0	0	0.649351	0	0	0	0	0	0	0	0	0	0.634921	0	0	0	0	1.27389	0.296736
Gomphonema parvulum	0	0	0.634921	1.24224	1.89274	0	4.63415	1	1.22699	0	0.869565	0	0.328947	1.62866	0.980392	0	0.566572	0	0	2	0.645161	0.649351	1.19048	3.49206	0.638978	3.71517	2.2792	3.77358	3.65449	1.26984	0	4.7619	3.49206	3.58306	4.0201	3.59477	5.41401	1.48368
Gomphonema spp	1.10803	0.524934	0	0	0.630915	0	0.97561	0	0	0.606061	0	0	0	0	0	0	0	0.314465	0	0.285714	0	0	0	0	0	0	1.7094	0.628931	0.664452	0	0	0	0	0	0	0	0	0
Hannea arcus	0	0	0	0	0	0	0.487805	0.333333	0	0	1.15942	0	0	0	0.326797	0	0	0	0	0	0	0	0	0	0	0	0	0	0.664452	0	0	0	0	0	0	0.653595	0.636943	0
Meridion circulaire	0	0	0	0	0	0	0	0	0	0	0	0	0	0	0	0	0	0	0	0	0	0	0	0	0	0	0	0	0	0	0	0	0	0	0	0	0	0
Navicula angustata	0	0	0	0	0	0	0.243902	0	0	0	0	0	0	0	0	0	0	0	0	0	0	0	0	0	0	0	0	0	0	0	0	0	0	0	0	0	0	0
Navicula cryptocephala	0.277008	0.787402	0	0	0	0.288184	0	0.333333	0.306748	0	0	1.45773	1.64474	0.325733	0.653595	0.539084	0.566572	0.314465	0	0	0.645161	0.324675	1.4881	0	0.319489	0.309598	0.569801	0.314465	0.664452	0	0.314465	0	0.634921	0	0	0	0	0.593472
Navicula cryptotenella	1.38504	1.5748	1.26984	0.310559	0.946372	0	1.46341	1	1.84049	3.0303	1.15942	2.04082	1.31579	1.30293	2.61438	1.61725	1.69972	1.88679	2.84091	2	2.25806	2.27273	0.595238	1.5873	1.59744	0.928793	1.7094	0.314465	0.332226	0.952381	1.88679	0.634921	1.26984	0.651466	2.01005	1.63399	3.18471	0.593472
Navicula jaernfeltii	0	0	0	0	0	0	0	0	0	0	0	0	0	0	0	0	0	0	0	0	0	0	0	0	0	0	0	0	0	0	0	0	0	0	0	0	0.318471	0
Navicula leptostriata	0	0	0	0	0	0	0.731707	0	0.306748	0	0	0	0	0	0	0	0	0	0	0	0	0	0	0	0	0	0	0	0	0	0.314465	0	0	0	0	0	0	0
Navicula sp. (cf N. leptostriata)	0	0	0	0	0	0	0	0	0	0	0	0	0	0	0	0	0	0	0	0	0	0	0	0	0	0	0	0	2.99003	0	0	0	0	0	0	0	0	0
Navicula libonensis	0	0	0.634921	0	0	0	0	0	0	0	0	0	0	0	0	0	0	0	0	0.285714	0.322581	0.324675	0	0.31746	0	0	0	0.314465	0	0	0.314465	0	0	0	0	0	0	0
Navicula modica	0	0	0	0	0	0	0	0	0	0	0	0.58309	0	0	0	0	0	0	0	0	0	0	0	0	0	0	0	0	0	0	0	0	0	0	0	0	0	0
Navicula phyllepta	0	0	0	0	0	0	0	0	0	0	0	0	0	0	0	0	0	0	0.284091	0	0	0	0	0	0	0	0	0	0	0	0	0	0	0	0	0	0	0
Navicula pupula var. aqueductae	0	0	0	0	0	0	0	0	0	0	0	0	0	0	0	0	0	0	0	0	0	0	0	0	0	0	0	0	0	0	0	0	0	0	0	0	0	0.296736
Navicula radiosa	0	1.31234	1.5873	1.5528	1.57729	2.59366	2.19512	3	3.06748	1.81818	4.34783	1.74927	2.63158	0.651466	2.28758	3.77358	0	2.51572	1.42045	1.71429	1.29032	3.24675	2.67857	1.90476	2.23642	3.09598	4.8433	0.943396	0.996678	1.26984	3.14465	3.80952	1.26984	3.25733	3.76884	4.24837	4.4586	2.67062
Navicula rynchocephala	0	0	0	0.621118	0.315457	0	0	0	0	0	0	0	0	0	0	0	0	0	0	0	0	0	0	0	0	0	0	0	0	0	0	0	0	0	0	0	0	0
Navicula schmasmannii	0	0	0	0	0	0	0	1	0.920245	0	0	0.58309	0	0	0	0	0	0	0	0	0	0	0	0	0	0	0	0	0	0	0	0	0	0	0	0	0	0
Navicula seminulum	0	0	0	0.310559	0	0	0	0	0	0	0	0	0	0	0	0	0	0	0	0	0	0.974026	0	0	0.638978	0	0	0	0	0.634921	0	0	0	0	0	0	0	0
Navicula sp. (cf. N chiarae)	0.554017	1.04987	0	0.621118	0.315457	1.44092	1.70732	2.33333	0.613497	0.606061	0.57971	0	0.657895	0.651466	0	0.269542	0	0	1.42045	2	0.967742	1.2987	1.78571	1.26984	1.59744	1.85759	0.854701	1.88679	0.996678	0.31746	3.45912	1.26984	0.952381	0.977199	2.76382	0.326797	2.54777	1.78042
Navicula spp	0.277008	0	0.634921	0	0	0.288184	0	0.333333	0	0	0	0	0	0	0.653595	0	0	0	0.284091	0	0	0	0.595238	0	0.638978	0.928793	0.2849	0	1.3289	0	0.314465	1.5873	0.634921	1.62866	0.502513	0.326797	0.318471	0
Navicula trivialis	0	0	0	0	0	0	0.487805	0	0	0	0	0	0	0	0	0	0.283286	0	0	0	0	0	0	0	0	0	0	0	0	0	0	0	0	0	0	0	0	0
Navicula Toreadora sp. 1	0.277008	0.524934	0	0	0	0	0	0	0	0.606061	0	0.58309	0.328947	0	0	0	0	0	0	0	0	0	0	0	0	0	0	0	0	0	0	0	0	0	0	0	0	0
Navicula viridula	0	0	0	0	0	0.576369	0	0	0	0	0	0	0	0	0	0	0	0	0	0	0	0	0	0	0	0	0	0	0	0	0	0	0	0	0	0	0	0
Navicula viridula var. linearis	0	0	0	0	0.315457	0	0	0	0	0	0	0	0	0	0	0	0	0	0	0	0	0	0	0	0	0	0	0	0	0	0	0	0	0	0	0	0	0
Navicula veneta	0	0	0	0	0	0.288184	0.243902	0	0	0	0	0	0	0	0	0	0	0	0	0	0	0	0	0	0	0	0	0	0	0	0	0	0	0	0	0	0	0
Navicula sp (N. cf. vitabunda)	0	0	0	0	0	0	0	0	0	0	0	0	0	0	0	0	0	0	0	0	0	0	0	0	0.638978	0	0	0	0	0	0	0	0	0	0	0	0	0
Navicula vulpina	0	0	0.634921	0	0	0	0	0	0	0	0.289855	0	0.657895	0	0	0	0	0	0	0	0.645161	0	0.595238	1.26984	1.59744	0	0	0	0.996678	0.31746	0	0	0	0	0.502513	0	0	0
Neidium ampliatum	0	0	0	0.310559	0.315457	0.864553	0.487805	0.333333	0	0	0	0	0.328947	0	0	0	0	0	0	0	0	0	0	0	0	0	0	0	0	0	0	0	0	0	0	0	0	0
Neidium spp	0	0	0	0	0	0	0	0.333333	0.306748	0	0	0.58309	0	0.651466	0	0	0	0.943396	2.84091	0	0	0	0	0.31746	0.319489	0.928793	0	0.628931	0	0.31746	0.314465	0.31746	0.31746	0.977199	0	0	0.318471	0.296736
Nitzschia acicularis	0	0	0	0	0	0	0	0	0	0	0	0	0	0	0	0	0	0	0	0	0	0	0	0	0	0	0	0.314465	0	0	0	0	0	0	0	0	0	0
Nitzschia alpina	0	0	0	0	0	0	0	0	0	0	0	0	0	0	0	0	0	0	0	0	0	0	0	0	0	0	0	1.25786	0	0	0	0	0	0	0	0	0	0
Nitzschia amphibia	0	0	0	0.310559	0	0	0	0	0	0	0	0	0	0	0	0	0	0	0	0	0	0	0	0	0	0	0	0	0	0	0	0	0	0	0	0	0	0
Nitzschia dissipata	0	0	0	0	0	0	0	0	0	0	0	0	0	0	0	0	0	0	0	0	0	0	0	0	0.319489	0.309598	0	0	0	0	0	0	0	0	0	0	0	0
Nitzschia fonticola	0	0.787402	0	0	1.57729	1.15274	1.95122	2	1.22699	0	0.57971	0.58309	0.328947	0	0.653595	0.539084	0.566572	0.628931	0.568182	1.42857	0.322581	0	0	0	0.638978	0	1.1396	0.943396	0	0	0.314465	0.634921	1.26984	0.977199	0	0	1.59236	1.78042
Nitzschia frustulum	1.10803	0.262467	0	3.10559	2.83912	2.88184	1.46341	2.33333	2.45399	1.21212	0.869565	2.91545	4.27632	2.28013	1.96078	0.269542	2.83286	0.628931	1.42045	2.28571	0.967742	2.27273	2.08333	4.44444	3.19489	3.40557	1.7094	0.314465	1.99336	1.5873	0.628931	0.952381	2.53968	1.30293	2.76382	2.61438	0.636943	2.37389
Nitzschia gracilis	0	0	0	0	0	0	0	0.333333	0	0.606061	0	0	0	0	0	0	0	0	0	0	0	0	0	0	0	0	0	0	0	0	0	0	0	0	0	0	0	0
Nitzschia inconspicua	0.554017	0	0.31746	0.621118	0	0	0	0	0	0	0.289855	0	0	0	0	0	0.566572	0	1.13636	0.571429	0	0.649351	0	0	0	0	0	0.628931	0	0	0	0.634921	0	0	0	0	1.27389	0
Nitzschia lacuum	0	0	0	0	0	0	0	0	0	0	0	0	0	0	0	0	0	0	0	0	0	0	0	0	0	0	0	0	0	0	0	0	0	0	0	0	0	0
Nitzschia palea	0	0	0	0	0	0	0	0	0	0	0	0	0	0	0	0	0	0	0	0	0	0	0	0	0	0	0	0	0	0	0	0.634921	0	0	0	0.653595	0	0
Nitzschia permintua	0.831025	0.787402	1.26984	0	0.630915	0.288184	0.487805	1.33333	0	0	0	0	0	0.651466	0	0.808625	0.566572	0.628931	0	0	0	0.974026	0	1.26984	3.19489	0	1.1396	0.628931	0	0	0	0.634921	0	0.651466	0	0.653595	0.636943	0.593472
Nitzschia recta	0	0	0	0	0	0	0	0	0	0	0	0	0	0	0	0	0	0	0	0	0	0	0	0	0	0	0	0	0	0	0	0.31746	0	0	0	0	0	0
Nitzschia sinuata	0	0	0	0	0	0	0	0	0	0	0	0	0	0	0	0	0	0	0	0.285714	0	0	0	0	0	0	0	0	0	0	0	0	0	0	0	0	0	0
Nitzschia sinuata var. delongei	0	0	0	0	0	0	0	0	0	0	0	0	0	0	0	0	0.566572	0	0	0	0	0	0	0	0	0	0	0	0	0	0	0	0	0	0	0	0	0
Nitzschia spp	0	0	0.952381	1.86335	0	1.44092	0.731707	0.666667	0.613497	0	0.57971	0	0.328947	0	0	0	0	0.943396	0.852273	1.71429	0	0	0	0	0	0.619195	1.1396	0.628931	0	0.634921	0	0.634921	0	1.30293	0.753769	0	0	0.593472
Pinnularia borealis	0	0	0	0	0.630915	0	0	0	0	0	0	0	0	0	0	0	0	0	0	0	0	0	0	0	0	0	0	0	0	0	0	0	0	0	0	0	0	0
Pinnularia microstauron	0	0	0	0	0	0.288184	0.731707	0	0	0	0	0	0	0	0	0	0	0	0	0	0	0	0	0	0	0	0	0	0	0	0	0	0	0	0	0	0	0
Pinnularia subrostrata	0	0	0	0	0	0	0	0	0	0	0	0	0	0	0	0	0	0	0	0	0	0	0	0	0	0	0	0	0	0	0	0	0	0	0	0	0.636943	0
Pinnularia spp	0.277008	0.524934	0	0.621118	0	0	0.487805	1	0.613497	0	0	0.58309	0.328947	0	0	0	0.566572	0	0.568182	0	0	0	0	0.952381	0.319489	0	0.569801	0	0	0	0.628931	0	0.31746	0.325733	0	0	0	1.18694
Psammothidium marginulatum	0	0	0	0	0	0	0	0	0	0	0	0	0	0	0	0	0	0	0	0	0	0	0	0	0	0	0	0	0	0	0	0	0	0	0	0	0	0
Pseudostaurosira brevistriata	4.98615	3.14961	2.85714	1.86335	2.2082	3.17003	0	2.33333	3.06748	2.72727	3.47826	1.45773	1.31579	1.30293	0	0.269542	0.566572	0	0	0	0.322581	0.649351	0.595238	0	0	2.16718	0	0	1.3289	2.53968	0.314465	2.22222	0	1.62866	3.01508	0.653595	1.27389	0
Pseudostaurosira pseudoconstruens	0.554017	1.04987	0	0	0.630915	1.72911	0.731707	0.333333	2.14724	0.909091	0	0.874636	1.97368	1.62866	1.96078	1.88679	0.849858	1.57233	1.13636	2.28571	1.93548	0.649351	1.4881	1.26984	0	2.47678	1.1396	3.45912	1.99336	1.5873	0.314465	0	0	1.30293	3.26633	1.96078	1.59236	3.26409
Rhopaloidea gibba	0	0	0	0	0	0	0	0.666667	0	0	0	0	0	0	0	0	0	0	0	0	0	0	0	0	0	0	0	0	0	0	0	0	0	0.325733	0	0	0	0
Sellaphora laevissima	0	0.262467	0	0	0	0	0	0	0.306748	0.909091	0	0.58309	0.328947	0	0	0	0	0	0.852273	0	0	0	0	0	0	0	0	0	0	1.26984	0	0	0	0	0	0	0	0
Sellaphora pupula	0	0.524934	0	1.5528	0.315457	0.288184	0.731707	0.666667	0.920245	0	1.15942	0.874636	0.986842	0	0	0	0	0	0.284091	0.285714	0.967742	0.324675	0.297619	0	0	0	0.854701	0	0	0	0.943396	0.31746	0.634921	0	0	0	0.318471	0.296736
Stauroneis anceps	0	0	0	0	0	0	0	0	0	0	0	0	0.328947	0	0	0	0	0	0	0	0	0	0	0	0	0	0	0	0	0	0	0	0	0	0	0	0	0
Staurosira construens	0	0.524934	0.952381	0	0.630915	2.01729	0.243902	2	1.84049	1.81818	0	0	0	0	0	1.07817	0	0	0	0	0	0	0	0	0	0	0	0	0.664452	0	0.628931	0	0	0	0	0	0	0
Staurosira venter	0	0	0	0	0	0	0	0	0	0	1.73913	1.16618	2.30263	1.30293	0.653595	1.88679	0.283286	0	0.284091	0	0	3.24675	0	0	0.319489	0	0	0	0	0	0	0	0	0	0	0	1.27389	0
Staurosirella pinnata	7.20222	1.83727	8.57143	8.69565	4.73186	4.89914	6.58537	4	2.45399	4.54545	1.15942	3.49854	2.30263	2.9316	4.57516	4.31267	0.849858	5.34591	7.10227	4.57143	4.19355	4.22078	6.54762	2.53968	1.27796	3.71517	6.83761	5.97484	6.31229	6.66667	4.71698	1.5873	3.1746	5.21173	3.26633	1.96078	3.50318	4.45104
Staurosirella pinnata var lancettula	0.554017	1.31234	0	1.24224	0	3.17003	0.487805	0.666667	0.613497	0	2.6087	0	1.31579	1.30293	0.980392	0	0.566572	0	0	0	0	0.324675	2.97619	0.952381	0	0	0.569801	0	0.664452	0.952381	0.628931	0.31746	0	0	0	1.63399	0	0
Surirella spp	0.554017	0.262467	0	0	0	0	0	0	0	0	0	0.58309	0	0	0	0	0	0	0	0	0	0	0	0	0	0	0	0	0	0	0	0	0	0	0	0	0	0
Synedra parasitica	0	0	0	0	0	0	0	0	0	0	0	0	0	0	0	0	0	0	0	0.857143	0	0	0	0	0	0	0	0	0	0	0	0	0	0	0	0	0	0
Synedra ulna	0.277008	0	0	0	0	0	0	0	0	0	0	0	0	0	0	0	0	0	0	0	0	0	0	0	0	0	0	0	0	0	0	0	0	0	0	0	0	0
Tabellaria flocculosa (strain IV)	2.77008	2.88714	2.85714	3.10559	0.946372	0.864553	1.46341	1	1.53374	0.909091	0.57971	1.45773	0.328947	0	0	0.808625	0.849858	0	0.284091	0.285714	0	0.324675	0.595238	0	0	0.309598	0	0.314465	0	0	0	0	0	0	0	0	0	0
Ulnaria ulna	0	0	0	0	0	0	0.487805	0.666667	0	0	0	0	0	0	0	0	0	0	0	0	0	0	0	0	0	0	0	0	0	0	0	0	0	0	0	0	0	0
Unknown	1.93906	1.5748	0.634921	0	0	1.72911	0.487805	1	1.84049	1.51515	0	1.16618	0.986842	1.62866	1.96078	0.808625	1.13314	0.943396	1.13636	2.85714	1.29032	1.94805	1.19048	0	3.51438	0.619195	0.569801	0.943396	1.3289	0.634921	1.25786	1.90476	1.26984	2.28013	1.75879	1.63399	3.18471	1.48368
TOTAL	100	100	100	100	100	100	100	100	100	100	100	100	100	100	100	100	100	100	100	100	100	100	100	100	100	100	100	100	100	100	100	100	100	100	100	100	100	100
